# Supplementary material for: School dietary habits & oral health experiences of primary school children in Johannesburg
Source: PLoS One. 2025 May 28;20(5):e0323522. doi: 10.1371/journal.pone.0323522 (PMC12118976; doi:10.1371/journal.pone.0323522)
Supplement: S1 Table — (XLS) [file pone.0323522.s001.xls]

## Sheet: Sheet1
School	typeofjob	Age	gender	bmi	DMFT	dmft	gingival score	Gingiva	brush_paste	How_often	Calories	Sugarintake	carriesmoney	carrieslunchbox
NSNP	Self employed	8	Male	13.3	0	2	0.3	Mild	Yes	Twice	689	7.87	No	Yes
NSNP	Employed	8	Female	22.1	13	2	0	Normal	Yes	Twice	242	4.82	No	Yes
NSNP	Unemployed	10	Female	14.9	0	2	0	Normal	Yes	Twice	525	53.55	Yes	Yes
NSNP	Employed	9	Male	16.1	2	4	0.7	Mild	No	Once			Yes	No
NSNP	Self employed	8	Female	16.5	4	8	1.3	Moderate	Yes	Twice	291	2.18	Yes	Yes
NSNP	Employed	9	Female	14.4	1	0	1.7	Moderate	Yes	Twice			Yes	No
NSNP	Self employed	9	Female	16.2	0	3	0.5	Mild	Yes	Once	279	5.49	Yes	Yes
NSNP	Employed	10	Female	17.7	2	5	2.3	Severe	Yes	Twice			Yes	No		**Missing data - children that never brought money/lunch and just relied on school meals.
NSNP	Employed	8	Male	17.3	0	2	0.5	Mild	Yes	Twice	570	8.72	Yes	Yes
NSNP	Self employed	8	Female	17.5	0	3	0.3	Mild	Yes	Twice	267	33.16	Yes	Yes
NSNP	Employed	8	Female	18.5	0	8	1.3	Moderate	Yes	Thrice	481	26.42	Yes	Yes
NSNP	Employed	8	Female	18.8	0	0	0	Normal	Yes	Twice	1072	0.92	Yes	Yes
NSNP	Employed	8	Female	15.1	0	0	0.67	Mild	Yes	Twice	275	3.82	Yes	Yes
NSNP	Self employed	8	Male	15.1	0	3	0	Normal	Yes	Twice			No	No
NSNP	Employed	8	Female	18.4	1	5	0.7	Mild	Yes	Once	544	10.68	Yes	No
NSNP	Employed	8	Female	20.4	1	5	0	Normal	Yes	Twice	442	17.51	Yes	Yes
NSNP	Employed	8	Male	15.4	4	4	0.5	Mild	Yes	Once	250	4.36	Yes	Yes
NSNP	Employed	8	Female	17.8	0	2	0	Normal	Yes	Twice			Yes	No
NSNP	Self employed	9	Female	14.8	3	5	0.7	Mild	Yes	Once			Yes	Yes
NSNP	Employed	7	Male	18.7	3	6	0.3	Mild	Yes	Once	277	4.33	Yes	Yes
NSNP	Employed	8	Male	16	2	6	1	Mild	Yes	Twice	430	2.18	Yes	Yes
NSNP	Unemployed	9	Male	15.7	1	0	0	Normal	Yes	Twice	236	0.11	Yes	Yes
NSNP	Self employed	12	Male	15.3	0	3	1.7	Moderate	Yes	Once	450	7.84	Yes	Yes
NSNP	Employed	9	Male	19.9	3	2	0	Normal	Yes	Twice	643	22.22	Yes	Yes
NSNP	Employed	8	Female	26.2	0	0	0.3	Mild	Yes	Once			Yes	No
NSNP	Employed	9	Female	16.1	3	17	0	Normal	No	Thrice			Yes	No
NSNP	Unemployed	8	Female	16.5	0	4	0.5	Mild	Yes	Twice	276	3.36	Yes	Yes
NSNP	Unemployed	8	Male	15.1	2	3	0.3	Mild	Yes	Twice			Yes	No
NSNP	Self employed	9	Male	16.5	2	9	2	Moderate	Yes	Once			Yes	No
NSNP	Self employed	8	Male	16.9	8	0	0.3	Mild	No	Twice	648	45.62	Yes	Yes
NSNP	Employed	8	Female	18.2	3	0	0	Normal	Yes	Twice	389	3.51	Yes	Yes
NSNP	Employed	9	Male	16.8	0	0	0	Normal	Yes	Twice	488	5.8	Yes	Yes
NSNP	Employed	8	Male	14.2	0	0	1	Mild	Yes	Once	123	2.2	Yes	Yes
NSNP	Self employed	8	Female	14.2	2	0	0	Normal	Yes	Twice			Yes	No
NSNP	Employed	8	Male	18.6	1	0	0.2	Mild	Yes	Twice			Yes	No
NSNP	Unemployed	8	Male	22.7	4	7	1.2	Moderate	Yes	Twice	183	1.29	Yes	Yes
NSNP	Unemployed	9	Female	16.8	3	0	0	Normal	Yes	Twice			Yes	No
NSNP	Employed	8	Female	21.9	3	6	2.3	Severe	Yes	Twice			Yes	No
NSNP	Unemployed	8	Male	16.9	1	4	1	Mild	No	Once	649	4.32	Yes	Yes
NSNP	Self employed	8	Male	16.6	0	6	2.7	Severe	No	Once			Yes	No
NSNP	Employed	10	Male	15.2	4	5	0.2	Mild	Yes	Twice	447	27.6	Yes	Yes
NSNP	Employed	9	Male	18.2	0	1	0	Normal	Yes	Twice			Yes	No
NSNP	Self employed	10	Female	22	4	0	0	Normal	Yes	Once			Yes	No
NSNP	Employed	9	Female	33.3	2	7	0	Normal	Yes	Once			Yes	No
NSNP	Self employed	9	Female	17.2	1	0	0	Normal	Yes	Once			Yes	No
NSNP	Unemployed	8	Female	18.7	0	1	0	Normal	Yes	Thrice	704	0.6	Yes	Yes
NSNP	Unemployed	10	Male	16.5	1	0	0	Normal	No	Once			Yes	No
NSNP	Employed	8	Male	24.5	0	4	0	Normal	Yes	Twice	1417	53.52	Yes	No
NSNP	Employed	9	Male	19.2	2	2	1.5	Moderate	Yes	Thrice	380	24.5	Yes	Yes
NSNP	Employed	9	Female	19.7	3	0	1.5	Moderate	No	Twice	1417	53.52	No	No
NSNP	Employed	9	Female	17.2	3	1	3	Severe	Yes	Twice	260	2.18	Yes	Yes
NSNP	Employed	9	Male	16.1	0	0	1.7	Moderate	Yes	Thrice			Yes	No
NSNP	Employed	8	Female	17.5	2	5	0.2	Mild	Yes	Twice			Yes	Yes
NSNP	Unemployed	8	Male	15.6	0	5	1.7	Moderate	Yes	Twice	431	16.77	No	No
NSNP	Unemployed	9	Female	15.4	4	1	0.8	Mild	No	Twice	747	23.06	No	Yes
NSNP	Self employed	8	Female	17.6	4	1	1.2	Moderate	Yes	Twice			No	No
NSNP	Employed	7	Male	15.2	0	8	0.18	Mild	Yes	Once	535	4.84	Yes	Yes
NSNP	Self employed	8	Male	14.4	3	5	0.7	Mild	Yes	Once	72	14.34	Yes	No
NSNP	Unemployed	9	Female	15.4	1	5	1.3	Moderate	Yes	Twice	318	3.34	Yes	No
NSNP	Unemployed	9	Male	14.1	1	10	0.8	Mild	Yes	Twice	843	5.51	Yes	Yes
NSNP	Employed	9	Female	16.7	4	0	0.7	Mild	Yes	Twice			Yes	Yes
NSNP	Unemployed	9	Male	18.9	4	5	1.3	Moderate	Yes	Once			Yes	Yes
NSNP	Employed	9	Female	16.5	0	1	0.8	Mild	Yes	Once	325	1.6	Yes	Yes
NSNP	Employed	9	Female	16.2	2	2	2.5	Severe	Yes	Twice			Yes	Yes
NSNP	Employed	9	Female	15.8	2	0	0.2	Mild	Yes	Twice	314.1	20	Yes	Yes
NSNP	Employed	10	Female	16.5	0	0	0.2	Mild	Yes	Twice	389	3.51	Yes	Yes
NSNP	Employed	9	Female	22.9	3	0	0.7	Mild	Yes	Once			Yes	No
NSNP	Unemployed	9	Female	15.3	0	2	2.3	Severe	Yes	Once			Yes	No
NSNP	Employed	12	Male	16.5	3	0	1	Mild	Yes	Once			No	No
NSNP	Employed	9	Male	18.4	8	0	0.5	Mild	Yes	Twice			Yes	No
NSNP	Employed	9	Male	17.3	4	12	1	Mild	Yes	Twice			Yes	No
NSNP	Self employed	9	Female	18.1	0	1	0.5	Mild	Yes	Twice	653	5.46	Yes	Yes
NSNP	Employed	9	Male	16.2	3	9	0	Normal	Yes	Once	610	18.85	Yes	Yes
No NSNP	Employed	9	Female	22.1	4	3	0	Normal	Yes	Once	517	23.52	Yes	Yes
No NSNP	Employed	8	Female	14	2	3	0.5	Mild	Yes	Thrice	520	11.7	Yes	Yes
No NSNP	Employed	9	Female	22.5	7	0	2.5	Severe	Yes	Once	373	26.36	Yes	Yes
No NSNP	Employed	8	Female	19.8	1	0	0.5	Mild	Yes	Twice	584	51.2	Yes	Yes
No NSNP	Employed	9	Female	14.5	0	0	0.3	Mild	Yes	Twice	593	33.08	Yes	Yes
No NSNP	Employed	8	Male	16.2	0	0	0	Normal	Yes	Once	928	70.14	Yes	Yes
No NSNP	Employed	9	Male	20.3	0	0	0	Normal	Yes	Once	391	10.24	Yes	Yes
No NSNP	Self employed	8	Female	17.1	0	0	0	Normal	Yes	Twice	532	22.94	No	Yes
No NSNP	Employed	9	Female	16.8	0	1	0	Normal	Yes	Twice	701	34.96	Yes	Yes
No NSNP	Employed	8	Male	18.8	0	0	0	Normal	Yes	Twice	589	36.52	Yes	Yes
No NSNP	Employed	9	Male	21.1	0	0	0	Normal	Yes	Twice	171	3.44	Yes	Yes
No NSNP	Employed	8	Female	17.6	2	3	0	Normal	Yes	Twice	519	47.03	Yes	Yes
No NSNP	Self employed	8	Female	18.5	0	0	0	Normal	Yes	Twice	1296	15.5	Yes	Yes
No NSNP	Employed	8	Male	19.7	0	1	0	Normal	Yes	Twice	812	50.56	Yes	Yes
No NSNP	Employed	9	Male	22.8	0	0	0	Normal	Yes	Twice	438	31.38	Yes	Yes
No NSNP	Employed	9	Male	23	0	0	0	Normal	Yes	Twice	489	9.52	Yes	Yes
No NSNP	Self employed	8	Female	26.2	0	0	0	Normal	Yes	Twice	822	30.97	Yes	Yes
No NSNP	Unemployed	9	Male	30.3	0	0	0	Normal	Yes	Twice	683	32.61	Yes	Yes
No NSNP	Employed	9	Female	15.5	1	0	0	Normal	Yes	Twice	709	16.92	Yes	Yes
No NSNP	Self employed	9	Male	16.2	1	0	0	Normal	Yes	Twice	522	18.64	Yes	Yes
No NSNP	Employed	9	Male	20.5	1	0	0	Normal	Yes	Twice	530	36.24	Yes	Yes
No NSNP	Employed	9	Male	16.7	0	0	0.2	Mild	Yes	Twice	562	37.5	Yes	Yes
No NSNP	Employed	9	Female	16.7	0	2	0	Normal	Yes	Twice	738	15	Yes	Yes
No NSNP	Employed	8	Female	20.6	0	15	0	Normal	Yes	Once	533	25.29	No	Yes
No NSNP	Employed	9	Male	13.9	0	5	0	Normal	Yes	Twice	1629	106.86	Yes	Yes
No NSNP	Self employed	9	Female	25.1	0	0	0	Normal	Yes	Twice	372	3.42	Yes	Yes
No NSNP	Employed	10	Male	18.9	0	3	0.2	Mild	Yes	Twice	450	6.58	Yes	Yes
No NSNP	Employed	9	Male	18.8	0	5	0	Normal	Yes	Twice	960	81	Yes	Yes
No NSNP	Employed	8	Male	19.3	1	3	0	Normal	Yes	Twice	300	121.6	Yes	Yes
No NSNP	Employed	10	Female	14.7	0	0	0.2	Mild	Yes	Twice	448	8.1	Yes	Yes
No NSNP	Employed	9	Female	26.3	0	0	0	Normal	Yes	Twice	1154	99.3	Yes	Yes
No NSNP	Employed	9	Female	29	0	2	0	Normal	Yes	Twice	212	10.56	Yes	Yes
No NSNP	Employed	9	Female	17.4	0	0	0	Normal	Yes	Once	586	64.2	Yes	Yes
No NSNP	Employed	9	Female	16.9	0	0	0	Normal	Yes	Twice	638	25.59	Yes	Yes
